# Supplementary material for: Tissue Doppler echocardiography and biventricular pacing in heart failure: Patient selection, procedural guidance, follow-up, quantification of success
Source: Cardiovasc Ultrasound. 2004 Sep 15;2:17. doi: 10.1186/1476-7120-2-17 (PMC521694; doi:10.1186/1476-7120-2-17)
Supplement: Additional File 3 — Tissue Tracking without BVP : There are reduced displacement values and no basal-apical gradient in the septal segments and DLC in the lateral wall (no colour-coding) indicating asynchrony of the lateral wall. Apical four chamber view. [file 1476-7120-2-17-S3.zip]

Archive with 1 entries (1 files):
- 2.1..avi
