# Supplementary material for: Tissue Doppler echocardiography and biventricular pacing in heart failure: Patient selection, procedural guidance, follow-up, quantification of success
Source: Cardiovasc Ultrasound. 2004 Sep 15;2:17. doi: 10.1186/1476-7120-2-17 (PMC521694; doi:10.1186/1476-7120-2-17)
Supplement: Additional File 6 — Long-term effect after 6 months of BVP: Reduction of left ventricular dilatation, increased displacement values, a basal-apical gradient. Apical four chamber view. [file 1476-7120-2-17-S6.zip]

Archive with 1 entries (1 files):
- 3.2..avi
